# Supplementary material for: In Vitro Evaluation of the Antifungal Properties of Bixa orellana L. Essential Oil from the Ecuadorian Amazon Against Candida albicans (ATCC 10231)
Source: Life (Basel). 2024 Dec 9;14(12):1628. doi: 10.3390/life14121628 (PMC11677816; doi:10.3390/life14121628)
Supplement: Supplementary file 1 [file life-14-01628-s001.zip]

Archive with 1 entries (1 files):
- life-3316035-supplementary.pdf
